# Supplementary material for: Identification and characterization of three chemosensory receptor families in the cotton bollworm Helicoverpa armigera
Source: BMC Genomics. 2014 Jul 15;15(1):597. doi: 10.1186/1471-2164-15-597 (PMC4112213; doi:10.1186/1471-2164-15-597)
Supplement: Supplementary file 1 — Additional file 1: Table S1: Overview of RNASeq libraries sequenced for this study. (XLSX 11 KB) [file 12864_2013_6286_MOESM1_ESM.xlsx]

## Sheet: library_details
Info	Female_adult_abdomen_wei	Female_adult_head_wei	Female_adult_head_wei_DSN	Female_adult_tarsus	Male_adult_head_wei	Male_adult_head_wei_DSN	Male_adult_tarsus	Mixed_feeding_5th_instar_antennae	Mixed_feeding_5th_instar_fatbody_wei	Mixed_feeding_5th_instar_mouthpart
dev.stage	adult	adult	adult	adult	adult	adult	adult	5th instar	5th instar	5th instar
Name	Female_adult_abdomen_wei	Female_adult_head_wei	Female_adult_head_wei_DSN	Female_adult_tarsus	Male_adult_head_wei	Male_adult_head_wei_DSN	Male_adult_tarsus	Mixed_feeding_5th_instar_antennae	Mixed_feeding_5th_instar_fatbody_wei	Mixed_feeding_5th_instar_mouthpart
sex	female	female	female	female	male	male	male	mixed	mixed	mixed
tissue	abdomen	head	head	tarsus	head	head	tarsus	antennae	fatbody	mouthpart
Read pairs after QC	16068206	33996385	16484723	23207817	29241257	22089553	24937139	23792793	24824395	24634413
